# Supplementary material for: Year of Birth Effects in the Historical Decline of Tuberculosis Mortality: A Reconsideration
Source: PLoS One. 2013 Dec 11;8(12):e81797. doi: 10.1371/journal.pone.0081797 (PMC3859563; doi:10.1371/journal.pone.0081797)
Supplement: Data S2 — Deaths registered from tuberculosis in Massachusetts 1880–1950 by age group and sex. Comma-delimited text file as described in Data S1. (TXT) [file pone.0081797.s007.txt]

year	code	cause	sex	total	a0	a1	a2	a3	a4	a59	a1014	a1519	a2024	a2529	a3034	a3539	a4044	a4549	a5054	a5559	a6064	a6569	a7074	a7579	a8084	a8589	a9094	a9599	a100	unknown	a2029	a3039	a4049	a5059	a6069	a7079	a8089	a9099	a80	a95	a04
1880	3	hydrocephalus	F	241						17	7	2																		0	1	1	0	0	0	1			0		212
1880	2	consumption	F	3037						28	61	362																		4	977	574	321	237	196	105			44		128
1880	3	hydrocephalus	M	298						18	2	1																		1	3	4	0	0	1	1			0		267
1880	2	consumption	M	2456						17	21	172																		6	702	471	349	240	197	104			26		151
1881	3	hydrocephalus	F	228						21	5	3																		0	2	3	1	1	0	0			0		192
1881	2	consumption	F	3246						29	79	341																		9	1027	649	401	230	202	122			29		128
1881	3	hydrocephalus	M	261						16	4	0																		2	1	1	2	1	0	1			0		233
1881	2	consumption	M	2640						21	28	203																		9	755	520	360	268	187	125			21		143
1882	3	hydrocephalus	F	230						21	1	5																		0	2	0	0	0	0	0			0		201
1882	2	consumption	F	3244						31	80	351																		8	1080	648	367	219	179	129			34		118
1882	3	hydrocephalus	M	247						14	4	2																		0	4	1	0	1	0	0			0		221
1882	2	consumption	M	2621						18	28	196																		8	774	528	357	224	222	117			16		133
1883	3	hydrocephalus	F	223						14	7	1																		0	3	1	0	0	0	0			0		197
1883	2	consumption	F	3277						32	93	340																		10	1067	662	356	244	187	121			29		136
1883	2	consumption	M	2654						22	26	193																		6	766	545	380	260	217	97			19		123
1883	3	hydrocephalus	M	243						25	5	2																		0	4	1	0	0	0	0			0		206
1884	2	consumption	F	3158						30	88	349																		10	1010	607	372	242	180	110			31		129
1884	3	hydrocephalus	F	192						13	2	1																		0	6	1	1	0	0	0			0		168
1884	2	consumption	M	2640						27	36	230																		10	760	571	345	257	183	114			15		92
1884	3	hydrocephalus	M	248						24	3	3																		0	1	0	2	0	0	0			0		215
1885	2	consumption	F	3300						45	83	372																		6	1028	660	407	240	182	117			43		117
1885	3	hydrocephalus	F	190						19	3	6																		0	3	2	0	0	0	0			0		157
1885	2	consumption	M	2655						15	29	201																		1	755	530	387	271	191	110			22		143
1885	3	hydrocephalus	M	265						21	3	1																		0	3	4	1	1	0	0			0		231
1886	2	consumption	F	3131						30	79	345																		5	997	672	378	201	177	107			22		118
1886	3	hydrocephalus	F	198						17	4	2																		1	1	0	0	0	0	0			1		172
1886	2	consumption	M	2766						14	25	207																		4	832	625	366	287	177	92			17		120
1886	3	hydrocephalus	M	235						18	3	0																		0	7	1	1	1	1	0			0		203
1887	2	consumption	F	3112	62	25	13	13	7	26	74	369	512	485	325	289	231	164	132	87	83	91	50	49	9	7	1			8										0
1887	3	hydrocephalus	F	218	97	36	24	15	10	17	6	2	4	1	1	1	2	0	0	0	0	0	1	0	1	0	0			0										0
1887	3	hydrocephalus	M	247	94	69	27	16	8	10	4	1	5	3	3	0	2	1	1	0	1	1	1	0	0	0	0			0										0
1887	2	consumption	M	2759	60	24	14	8	7	24	30	205	407	434	309	268	200	173	158	109	117	72	60	37	20	9	1			13										0
1888	2	phthisis (consumption of lungs)	F	3030	48	42	17	11	9	33	90	348																		6	1010	619	323	198	155	93			28
1888	3	hydrocephalus	F	236	96	54	20	18	9	22	3	5																		0	2	4	2	0	0	1			0
1888	2	phthisis (consumption of lungs)	M	2698	59	31	12	7	7	15	35	202																		4	811	593	363	268	178	93			20
1888	3	hydrocephalus	M	245	101	59	23	14	11	16	8	1																		2	4	1	1	3	0	1			0
1889	3	hydrocephalus	F	223	79	51	19	16	11	19	7	4																		2	6	4	4	1	0	0			0
1889	2	phthisis (consumption of lungs)	F	2915	45	30	16	13	6	30	86	313																		1	974	598	332	193	170	72			36
1889	3	hydrocephalus	M	266	108	64	23	17	16	22	5	1																		1	6	2	1	0	0	0			0
1889	2	phthisis (consumption of lungs)	M	2666	64	32	10	4	6	36	28	200																		6	773	591	374	268	173	89			12
1890	2	phthisis (consumption of lungs)	F	3074	74	37	7	9	5	37	95	323																		10	948	635	394	212	169	85			34
1890	3	hydrocephalus	F	243	91	53	27	7	18	30	7	2																		0	3	3	1	1	0	0			0
1890	3	hydrocephalus	M	283	105	73	34	18	11	20	11	1																		0	5	2	1	2	0	0			0
1890	2	phthisis (consumption of lungs)	M	2717	75	27	15	8	5	22	22	197																		3	792	609	406	262	175	81			18
1891	3	hydrocephalus	F	234	85	53	24	15	12	28	2	5																		2	3	2	0	2	0	1			0
1891	2	phthisis (consumption of lungs)	F	2917	64	32	16	4	9	25	91	347																		6	947	594	336	208	124	97			17
1891	2	phthisis (consumption of lungs)	M	2567	88	28	14	9	2	16	33	188																		3	688	635	381	241	150	76			15
1891	3	hydrocephalus	M	260	109	60	27	15	12	20	3	3																		2	4	1	1	1	2	0			0
1892	3	hydrocephalus	F	233	92	52	25	10	9	19	7	6																		1	0	7	1	1	1	1			1
1892	2	phthisis (consumption of lungs)	F	3044	62	35	13	8	7	33	84	354																		11	989	635	377	172	141	103			20
1892	2	phthisis (consumption of lungs)	M	2695	67	37	20	12	9	26	23	181																		3	805	599	380	250	177	95			11
1892	3	hydrocephalus	M	270	119	58	25	17	7	22	5	3																		3	4	4	2	0	1	0			0
1893	3	hydrocephalus	F	236	100	51	25	10	11	15	8	2																		1	6	3	3	0	1	0			0
1893	2	phthisis (consumption of lungs)	F	2900	64	18	17	9	7	34	86	289																		2	982	650	319	187	125	90			21
1893	2	phthisis (consumption of lungs)	M	2627	58	20	11	1	10	19	31	206																		2	782	608	366	259	161	78			15
1893	3	hydrocephalus	M	305	129	63	30	23	13	16	6	5																		0	10	6	2	2	0	0			0
1894	3	hydrocephalus	F	236	95	51	27	16	8	13	7	5																		0	10	2	0	1	1	0			0
1894	2	phthisis (consumption of lungs)	F	2836	59	26	16	15	8	22	69	339																		3	928	630	331	174	126	71			19
1894	3	hydrocephalus	M	260	114	50	24	12	12	24	6	2																		0	7	5	2	1	0	0			1
1894	2	phthisis (consumption of lungs)	M	2627	58	39	14	6	9	18	27	209																		1	785	595	383	247	152	68			16
1895	2	phthisis (consumption of lungs)	F	2784	50	33	12	3	7	26	62	287																		0	926	638	336	194	111	80			19
1895	3	hydrocephalus	F	242	98	49	22	14	8	26	7	1																		0	9	4	3	0	0	1			0
1895	2	phthisis (consumption of lungs)	M	2702	71	30	19	5	3	21	19	216																		3	790	659	337	271	157	92			9
1895	3	hydrocephalus	M	303	139	71	32	15	9	18	4	2																		0	9	3	0	0	0	1			0
1896	3	hydrocephalus	F	253	83	61	28	13	11	29	6	5																		0	9	5	2	1	0	0			0
1896	2	phthisis (consumption of lungs)	F	2843	60	31	11	8	5	29	82	303																		1	952	660	321	186	109	65			20
1896	2	phthisis (consumption of lungs)	M	2693	75	42	12	6	7	21	20	176																		1	783	656	393	244	160	90			7
1896	3	hydrocephalus	M	280	121	57	25	10	12	23	11	3																		0	9	4	3	0	1	0			1
1897	3	hydrocephalus	F	212	84	47	23	13	5	18	5	9																		0	3	3	1	1	0	0			0
1897	2	phthisis (consumption of lungs)	F	2800	71	29	19	9	7	28	74	274																		0	907	639	313	192	138	83			17
1897	2	phthisis (consumption of lungs)	M	2631	65	43	18	15	6	23	23	156																		1	766	610	416	264	150	68			7
1897	3	hydrocephalus	M	275	111	60	38	14	9	23	4	3																		0	7	3	0	2	0	1			0
1898	2	phthisis (consumption of lungs)	F	2590	55	27	8	10	5	26	82	268																		2	879	611	263	169	108	60			17
1898	3	hydrocephalus	F	213	84	46	24	10	7	19	6	2																		0	8	7	0	0	0	0			0
1898	2	phthisis (consumption of lungs)	M	2698	68	37	13	10	4	26	21	146																		2	817	659	417	274	134	61			9
1898	3	hydrocephalus	M	265	110	47	33	11	8	27	4	1																		0	12	7	3	1	0	1			0
1899	3	hydrocephalus	F	203	72	43	25	17	8	13	7	7																		0	7	2	2	0	0	0			0
1899	2	phthisis (consumption of lungs)	F	2502	50	26	22	10	8	23	50	234																		3	859	569	293	168	113	54			20
1899	2	phthisis (consumption of lungs)	M	2719	72	34	17	7	5	6	31	165																		1	767	706	419	251	146	82			6
1899	3	hydrocephalus	M	248	100	71	24	13	10	15	1	2																		0	5	5	2	0	0	0			0
1900	2	phthisis (consumption of lungs)	F	2592	43	25	14	14	13	30	71	254																		0	826	578	329	187	114	80			14
1900	3	hydrocephalus	F	183	68	35	24	15	6	17	5	4																		0	9	0	0	0	0	0			0
1900	3	hydrocephalus	M	234	82	57	20	17	6	23	4	0																		0	12	11	2	0	0	0			0
1900	2	phthisis (consumption of lungs)	M	2607	36	27	18	9	6	19	22	172																		0	737	656	386	267	168	64			20
1901	3	tubercle of meninges	F	178	55	49	14	9	5	15	9	3																	0	0	9	5	2	1	2	0	0	0
1901	2	tubercle of lungs	F	2427	51	14	11	6	7	25	61	213																	0	0	788	572	294	156	137	75	17	0
1901	2	tubercle of lungs	M	2606	43	24	17	14	7	21	27	145																	0	1	726	634	439	261	169	70	8	0
1901	3	tubercle of meninges	M	223	88	38	22	12	14	20	5	2																	0	0	12	3	1	5	1	0	0	0
1902	2	tubercle of lungs	F	2262	26	16	11	12	9	25	54	210																	0	0	732	558	280	146	101	72	8	2
1902	3	tubercle of meninges	F	169	46	40	20	10	10	22	7	3																	0	0	8	1	2	0	0	0	0	0
1902	3	tubercle of meninges	M	161	48	31	17	8	10	21	6	7																	0	0	5	6	2	0	0	0	0	0
1902	2	tubercle of lungs	M	2423	41	23	13	8	7	22	32	136																	0	1	656	587	404	273	141	67	12	0
1903	3	tubercle of meninges	F	164	44	39	19	8	9	22	6	5																	0	0	5	4	2	0	1	0	0	0
1903	2	tubercle of lungs	F	2221	32	21	14	8	8	29	53	221																	1	0	690	536	287	144	106	54	17	0
1903	2	tubercle of lungs	M	2310	46	32	9	16	3	18	17	147																	0	2	604	568	375	257	145	58	12	1
1903	3	tubercle of meninges	M	195	61	38	22	13	9	16	6	5																	0	0	10	7	6	2	0	0	0	0
1904	2	tubercle of lungs	F	2397	44	25	8	8	7	34	57	238																	0	0	761	587	269	151	108	87	12	1
1904	3	tubercle of meninges	F	151	40	32	16	14	7	16	4	8																	0	0	7	2	3	0	1	1	0	0
1904	3	tubercle of meninges	M	174	50	34	19	9	12	18	6	3																	0	0	12	10	0	0	1	0	0	0
1904	2	tubercle of lungs	M	2477	60	16	5	6	5	15	18	141																	0	0	661	623	439	248	168	66	5	1
1905	3	tubercle of meninges	F	196	45	46	25	16	13	20	9	6																	0	0	10	3	0	2	1	0	0	0
1905	2	tubercle of lungs	F	2241	34	22	14	7	1	22	49	206																	0	1	667	554	287	171	123	66	16	1
1905	2	tubercle of lungs	M	2461	51	21	11	7	4	19	23	130																	0	0	673	632	401	272	147	61	8	1
1905	3	tubercle of meninges	M	205	60	47	28	11	6	18	5	2																	0	0	13	9	3	2	0	1	0	0
1906	3	tubercle of meninges	F	190	44	47	15	17	16	26	3	5																	0	0	8	3	5	1	0	0	0	0
1906	2	tubercle of lungs	F	2160	33	28	16	6	2	23	48	212																	0	0	660	554	262	138	105	66	7	0
1906	2	tubercle of lungs	M	2448	39	28	13	4	9	19	11	169																	0	1	591	639	452	284	125	53	9	2
1906	3	tubercle of meninges	M	217	58	54	23	21	10	17	8	2																	0	0	13	6	2	2	0	1	0	0
1907	2	tubercle of lungs	F	2184	27	20	7	7	5	19	64	219																	0	1	671	515	283	130	120	77	17	2
1907	3	tubercle of meninges	F	162	39	41	18	11	7	19	7	6																	0	0	5	4	2	1	2	0	0	0
1907	3	tubercle of meninges	M	208	58	47	17	17	10	20	7	5																	0	0	11	6	4	3	2	1	0	0
1907	2	tubercle of lungs	M	2587	38	22	10	6	8	14	22	131																	0	1	626	690	487	312	150	57	12	1
1908	3	tubercle of meninges	F	182	54	33	25	17	8	15	11	2																	0	0	5	9	3	0	0	0	0	0
1908	2	tubercle of lungs	F	1975	20	25	16	4	2	20	39	173																	0	0	592	505	271	147	94	58	8	1
1908	2	tubercle of lungs	M	2470	36	26	19	11	3	16	20	132																	0	0	586	666	428	301	147	67	12	0
1908	3	tubercle of meninges	M	224	57	53	29	14	6	28	7	3																	0	0	13	10	4	0	0	0	0	0
1909	2	tubercle of lungs	F	2040	16	13	9	2	10	23	50	192																	0	0	608	531	286	150	79	59	12	0
1909	3	tubercle of meninges	F	175	48	33	28	15	8	18	9	5																	0	0	6	3	2	0	0	0	0	0
1909	3	tubercle of meninges	M	215	62	46	31	13	4	11	9	5																	0	0	11	10	8	2	2	1	0	0
1909	2	tubercle of lungs	M	2353	31	17	13	7	1	17	14	126																	0	0	538	613	465	270	158	72	11	0
1910	3	tubercle of meninges	F	208	50	58	25	21	9	15	7	9																	0	0	5	5	2	2	0	0	0	0
1910	2	tubercle of lungs	F	2021	19	24	8	3	3	19	43	176																	0	0	615	488	291	167	97	52	16	0
1910	2	tubercle of lungs	M	2482	31	19	11	9	5	9	18	128																	0	0	586	640	480	309	173	55	9	0
1910	3	tubercle of meninges	M	226	54	50	36	14	9	20	5	6																	0	0	12	10	8	1	1	0	0	0
1911	2	tubercle of lungs	F	1940	17	16	8	5	3	11	50	176																	0	0	565	492	300	145	92	43	16	1
1911	3	tubercle of meninges	F	200	51	45	32	9	8	25	9	8																	0	0	11	0	2	0	0	0	0	0
1911	2	tubercle of lungs	M	2478	39	24	11	11	5	10	14	131																	0	1	574	613	499	292	180	62	10	2
1911	3	tubercle of meninges	M	248	77	53	29	21	7	23	5	4																	0	0	15	7	4	2	1	0	0	0
1912	2	tuberculosis of the lungs	F	1870	27	9	10	3	3	17	42	174																	0	0	566	462	268	127	91	52	18	1
1912	3	tuberculous meningitis	F	215	48	40	18	19	7	28	8	9																	0	0	16	13	5	2	2	0	0	0
1912	3	tuberculous meningitis	M	249	51	75	21	13	7	23	10	10																	0	0	7	14	11	3	2	2	0	0
1912	2	tuberculosis of the lungs	M	2342	15	14	8	4	1	16	19	137																	0	0	532	599	458	327	153	50	9	0
1913	2	tuberculosis of the lungs	F	1733	24	17	8	6	7	13	40	168																	0	1	489	419	257	147	89	44	4	0
1913	3	tuberculous meningitis	F	240	52	58	30	13	4	33	12	8																	0	0	16	8	0	4	1	1	0	0
1913	1	tuberculosis , total	F	2151	86	86	47	24	16	55	60	190																	0	1	533	447	282	167	104	48	5	0
1913	3	tuberculous meningitis	M	241	63	57	28	15	9	14	11	5																	0	0	15	7	10	2	3	2	0	0
1913	2	tuberculosis of the lungs	M	2447	30	20	8	6	3	7	15	138																	0	1	552	615	512	328	159	47	6	0
1913	1	tuberculosis , total	M	2898	115	94	45	26	15	29	34	163																	0	1	601	653	541	354	164	54	9	0
1914	1	tuberculosis (total)	F	2112	78	75	55	18	16	49	60	181																	0	0	583	451	267	138	81	49	11	0
1914	3	tuberculous meningitis	F	212	43	41	36	11	13	21	11	8																	0	0	13	8	4	1	1	1	0	0
1914	2	tuberculosis of the lungs	F	1698	15	20	7	4	1	16	38	156																	0	0	529	418	246	122	71	45	10	0
1914	3	tuberculous meningitis	M	217	49	48	17	19	14	27	8	5																	0	0	15	9	3	2	1	0	0	0
1914	2	tuberculosis of the lungs	M	2473	18	18	8	3	2	8	15	126																	0	0	585	589	541	356	153	47	4	0
1914	1	tuberculosis (total)	M	2949	96	81	36	26	19	50	34	149																	0	0	650	630	569	381	168	56	4	0
1915	3	tuberculous meningitis	F	203	42	52	26	8	11	26	9	6																	0	0	9	4	4	3	1	2	0	0
1915	2	tuberculosis of the lungs	F	1786	25	20	7	5	2	19	42	174																	0	0	531	442	270	126	73	41	7	2
1915	1	tuberculosis (total)	F	2184	80	84	41	14	19	55	57	198																	0	0	583	476	293	141	83	50	8	2
1915	3	tuberculous meningitis	M	222	53	41	27	15	9	33	10	6																	0	0	11	9	5	1	2	0	0	0
1915	2	tuberculosis of the lungs	M	2408	19	16	6	3	7	12	16	128																	0	1	609	593	518	284	147	41	8	0
1915	1	tuberculosis (total)	M	2863	101	64	42	22	20	57	32	146																	0	1	659	642	553	306	161	48	9	0
1916	3	tuberculous meningitis	F	197	48	52	17	13	5	19	9	7																	0	0	11	12	2	1	1	0	0	0
1916	1	tuberculosis (total)	F	2230	83	85	27	15	10	55	64	196																	0	0	580	533	283	154	86	43	16	0
1916	2	tuberculosis of the lungs	F	1813	16	17	4	1	2	23	44	168																	0	0	540	488	255	133	75	34	13	0
1916	3	tuberculous meningitis	M	256	54	60	24	25	11	30	5	6																	0	0	19	14	3	3	2	0	0	0
1916	2	tuberculosis of the lungs	M	2654	29	13	4	4	4	10	11	119																	0	1	621	680	538	374	188	49	9	0
1916	1	tuberculosis (total)	M	3192	116	92	37	35	21	53	29	135																	0	1	694	727	586	393	201	62	10	0
1917	3	tuberculous meningitis	F	196	39	32	20	11	17	29	12	13																	0	0	8	7	4	2	2	0	0	0
1917	1	tuberculosis (total)	F	2238	75	59	32	20	21	48	63	196																	0	0	623	495	295	162	86	47	15	1
1917	2	tuberculosis of the lungs	F	1857	22	15	8	4	2	7	44	169																	0	0	581	456	280	141	73	39	15	1
1917	2	tuberculosis of the lungs	M	2702	25	20	9	10	4	11	12	111																	0	0	636	660	589	384	176	49	6	0
1917	3	tuberculous meningitis	M	237	50	60	28	11	10	31	11	7																	0	0	12	10	4	2	1	0	0	0
1917	1	tuberculosis (total)	M	3171	99	97	47	27	20	49	33	137																	0	0	676	710	614	407	187	58	10	0
1918	3	tuberculous meningitis	F	191	41	34	29	16	10	21	10	8																	0	0	10	6	4	2	0	0	0	0
1918	1	tuberculosis (total)	F	2523	63	58	42	31	17	48	83	242																	0	1	739	534	327	171	88	60	18	1
1918	2	tuberculosis of the lungs	F	2119	13	14	4	5	3	21	64	215																	0	1	694	496	291	153	78	50	16	1
1918	2	tuberculosis of the lungs	M	2959	33	24	3	8	1	11	14	137																	0	0	715	771	598	401	191	44	8	0
1918	3	tuberculous meningitis	M	231	40	44	16	27	11	32	10	7																	0	0	18	12	7	5	2	0	0	0
1918	1	tuberculosis (total)	M	3446	89	86	24	42	16	57	31	163																	0	0	778	824	633	435	210	49	8	1
1919	1	tuberculosis (total)	F	2162	62	49	37	15	15	47	58	203																	0	0	665	441	312	126	80	45	7	0
1919	3	tuberculous meningitis	F	186	31	34	29	13	10	29	12	8																	0	0	9	6	2	1	2	0	0	0
1919	2	tuberculosis of the lungs	F	1801	19	10	5	1	2	13	38	186																	0	0	617	404	276	115	70	40	5	0
1919	3	tuberculous meningitis	M	224	43	56	22	14	10	24	7	7																	0	0	23	6	7	3	0	2	0	0
1919	2	tuberculosis of the lungs	M	2344	20	14	10	1	3	8	8	105																	0	0	524	575	535	329	157	49	6	0
1919	1	tuberculosis (total)	M	2758	77	83	40	22	14	43	21	124																	0	0	575	608	568	357	164	55	7	0
1920	2	tuberculosis of the lungs	F	1682	14	12	3	6	1	12	45	174																	0	0	546	385	237	132	78	28	8	1
1920	3	tuberculous meningitis	F	176	38	36	16	15	11	20	14	4																	0	0	8	4	5	3	0	2	0	0
1920	2	tuberculosis of the lungs	M	1963	18	10	9	2	2	10	16	102																	0	1	427	458	410	284	155	51	8	0
1920	3	tuberculous meningitis	M	192	46	31	22	14	7	25	7	6																	0	0	13	12	7	2	0	0	0	0
1921	2	tuberculosis of the respiratory system	F	1529	18	18	4	5	5	5	45	161																	0	0	477	335	211	128	79	31	5	2
1921	3	tuberculosis of the meninges and central nervous system	F	161	28	42	17	6	11	21	11	6																	0	0	11	2	1	4	1	0	0	0
1921	3	tuberculosis of the meninges and central nervous system	M	166	41	32	19	11	11	19	6	1																	0	0	9	11	2	4	0	0	0	0
1921	2	tuberculosis of the respiratory system	M	1743	11	15	2	2	2	9	16	76																	0	0	355	383	416	260	152	39	5	0
1922	3	tuberculosis of the meninges and central nervous system	F	126	22	29	12	6	4	16	11	4																	0	0	10	5	3	1	3	0	0	0
1922	2	tuberculosis of the respiratory system	F	1391	11	10	2	1	2	6	28	136																	0	0	461	308	191	115	66	45	9	0
1922	3	tuberculosis of the meninges and central nervous system	M	123	30	29	11	8	5	15	4	2																	0	0	8	6	2	0	2	0	0	0
1922	2	tuberculosis of the respiratory system	M	1776	13	10	6	2	3	8	10	77																	0	0	386	422	359	286	145	43	5	1
1923	1	tuberculosis (total)	F	1655	50	26	16	18	14	37	47	168																	0	0	506	321	209	132	68	37	6	0
1923	3	tuberculosis of the meninges and central nervous system	F	110	28	13	12	9	7	19	4	8																	0	0	4	2	4	0	0	0	0	0
1923	2	tuberculosis of the respiratory system	F	1419	12	4	3	6	3	10	38	154																	0	0	480	295	191	126	59	33	5	0
1923	1	tuberculosis (total)	M	1935	44	50	28	13	11	34	29	72																	0	1	411	417	358	272	145	41	9	0
1923	3	tuberculosis of the meninges and central nervous system	M	136	24	33	20	7	7	19	6	3																	0	0	8	5	2	1	1	0	0	0
1923	2	tuberculosis of the respiratory system	M	1643	9	9	5	2	1	8	13	58																	0	1	379	393	331	258	131	36	9	0
1924	1	tuberculosis (total)	F	1553	34	45	11	18	14	22	41	142																	0	0	467	305	195	126	80	44	9	0
1924	2	tuberculosis of the respiratory system	F	1296	5	7	2	0	2	8	27	126																	0	0	432	273	180	118	73	36	7	0
1924	3	tuberculosis of the meninges and central nervous system	F	111	15	29	5	17	8	11	4	3																	0	0	10	7	2	0	0	0	0	0
1924	1	tuberculosis (total)	M	1977	56	54	26	14	14	29	23	101																	0	1	407	398	370	270	168	39	7	0
1924	3	tuberculosis of the meninges and central nervous system	M	138	24	31	12	10	8	15	5	3																	0	0	15	6	5	1	3	0	0	0
1924	2	tuberculosis of the respiratory system	M	1657	16	7	6	1	1	8	11	85																	0	1	358	371	341	258	150	36	7	0
1925	2	tuberculosis of the respiratory system	F	1327	9	2	2	2	2	8	30	143																	0	0	438	282	179	109	86	25	10	0
1925	1	tuberculosis (total)	F	1605	40	48	16	13	11	27	42	163																	0	0	481	310	200	121	90	32	11	0
1925	3	tuberculosis of the meninges and central nervous system	F	117	24	33	9	9	8	11	7	4																	0	0	8	4	0	0	0	0	0	0
1925	3	tuberculosis of the meninges and central nervous system	M	132	25	34	23	5	6	6	5	2																	0	0	10	7	5	3	1	0	0	0
1925	1	tuberculosis (total)	M	1854	48	48	27	10	13	18	31	84																	0	0	345	370	372	290	154	38	6	0
1925	2	tuberculosis of the respiratory system	M	1556	12	5	0	2	3	4	15	70																	0	0	307	344	345	265	143	36	5	0
1926	2	tuberculosis of the respiratory system	F	1279	9	5	7	3	1	5	24	152																	0	0	397	252	182	120	72	43	6	1
1926	1	tuberculosis (total)	F	1555	31	41	26	17	17	28	35	169																	0	0	446	271	200	136	84	46	7	1
1926	3	tuberculosis of the meninges and central nervous system	F	112	17	26	13	9	11	15	2	3																	0	0	12	1	0	1	1	1	0	0
1926	3	tuberculosis of the meninges and central nervous system	M	125	33	30	13	5	4	14	4	4																	0	0	5	5	5	2	1	0	0	0
1926	2	tuberculosis of the respiratory system	M	1682	8	7	4	2	2	6	7	66																	0	0	331	406	359	253	174	48	9	0
1926	1	tuberculosis (total)	M	1961	55	47	23	8	9	30	13	78																	0	0	359	429	381	280	189	51	9	0
1927	3	tuberculosis of the meninges and central nervous system	F	79	13	17	11	5	1	10	6	4																	0	0	6	2	3	1	0	0	0	0
1927	1	tuberculosis (total)	F	1428	21	30	17	10	6	21	38	161																	0	0	452	277	172	109	74	36	3	1
1927	2	tuberculosis of the respiratory system	F	1243	4	6	3	2	3	6	25	146																	0	0	425	267	156	99	65	32	3	1
1927	1	tuberculosis (total)	M	1775	45	39	12	9	2	28	22	83																	0	0	326	390	323	262	172	56	6	0
1927	2	tuberculosis of the respiratory system	M	1531	9	7	3	1	1	7	8	68																	0	0	300	369	303	240	159	50	6	0
1927	3	tuberculosis of the meninges and central nervous system	M	99	23	25	4	4	1	14	3	3																	0	0	4	4	7	6	0	1	0	0
1928	3	tuberculosis of the meninges and central nervous system	F	99	16	22	14	11	2	7	4	7																	0	0	5	3	3	3	1	1	0	0
1928	2	tuberculosis of the respiratory system	F	1214	8	6	4	2	0	7	18	148																	0	0	389	255	160	104	75	31	7	0
1928	1	tuberculosis (total)	F	1442	29	35	22	15	4	17	26	172																	0	0	417	269	184	120	86	37	9	0
1928	1	tuberculosis (total)	M	1681	27	33	12	11	12	26	13	71																	0	0	286	381	383	199	179	44	4	0
1928	2	tuberculosis of the respiratory system	M	1476	8	8	2	1	2	3	6	63																	0	0	270	354	365	192	164	35	3	0
1928	3	tuberculosis of the meninges and central nervous system	M	88	14	19	6	8	8	10	4	1																	0	0	8	6	2	1	1	0	0	0
1929	1	tuberculosis (total)	F	1336	19	19	14	5	6	20	35	143																	0	0	392	282	155	120	81	42	3	0
1929	2	tuberculosis of the respiratory system	F	1164	7	2	5	1	2	5	26	128																	0	0	364	252	150	109	75	36	2	0
1929	3	tuberculosis of the meninges and central nervous system	F	58	11	11	5	3	2	9	1	5																	0	0	7	2	0	2	0	0	0	0
1929	2	tuberculosis of the respiratory system	M	1397	6	5	3	0	0	2	7	48																	0	0	249	327	313	234	150	47	6	0
1929	3	tuberculosis of the meninges and central nervous system	M	64	11	13	7	3	2	9	3	2																	0	0	5	4	2	2	1	0	0	0
1929	1	tuberculosis (total)	M	1586	23	23	16	5	2	20	19	58																	0	0	271	355	329	244	164	50	7	0
1930	1	tuberculosis (total)	F	1158	10	14	6	6	10	25	21	119																	0	0	325	248	151	105	82	31	5	0
1930	3	tuberculosis of the meninges and central nervous system	F	50	5	6	3	4	5	10	2	5																	0	0	4	2	1	1	2	0	0	0
1930	2	tuberculosis of the respiratory system	F	1025	5	5	3	1	3	8	15	110																	0	0	309	233	134	97	72	27	3	0
1930	1	tuberculosis (total)	M	1576	16	32	12	8	4	22	15	63																	0	0	257	364	329	266	124	56	8	0
1930	3	tuberculosis of the meninges and central nervous system	M	58	7	15	6	1	4	7	3	1																	0	0	3	8	3	0	0	0	0	0
1930	2	tuberculosis of the respiratory system	M	1398	3	8	2	5	0	8	8	54																	0	0	233	338	310	252	119	51	7	0
1931	3	tuberculosis of the meninges and central nervous system	F	50	7	11	3	2	4	5	5	4																	0	0	5	1	2	0	0	1	0	0
1931	1	tuberculosis (total)	F	1078	10	19	8	5	7	11	28	82																	0	0	322	215	160	95	67	33	15	1
1931	2	tuberculosis of the respiratory system	F	953	2	6	4	3	1	6	19	73																	0	0	301	201	142	89	63	29	13	1
1931	1	tuberculosis (total)	M	1477	21	14	12	7	7	19	17	54																	0	0	224	310	348	223	156	55	10	0
1931	2	tuberculosis of the respiratory system	M	1353	11	6	6	1	2	7	10	47																	0	0	206	298	335	217	146	51	10	0
1931	3	tuberculosis of the meninges and central nervous system	M	50	8	7	4	4	4	5	1	1																	0	0	6	5	4	1	0	0	0	0
1932	2	tuberculosis of the respiratory system	F	871	2	4	3	0	1	7	12	76																	0	0	269	194	116	84	62	30	9	2
1932	1	tuberculosis (total)	F	1008	17	16	9	5	4	14	20	84																	0	0	287	212	124	96	73	36	9	2
1932	3	tuberculosis of the meninges and central nervous system	F	57	9	11	6	5	2	4	3	3																	0	0	9	3	0	1	1	0	0	0
1932	3	tuberculosis of the meninges and central nervous system	M	43	12	7	7	4	2	2	1	0																	0	0	2	2	2	2	0	0	0	0
1932	2	tuberculosis of the respiratory system	M	1170	3	3	2	1	0	2	7	33																	0	0	183	244	274	221	132	53	12	0
1932	1	tuberculosis (total)	M	1293	17	11	10	5	4	8	9	36																	0	0	202	256	292	231	143	56	13	0
1933	2	tuberculosis of the respiratory system	F	882	2	3	0	2	1	4	6	85																	0	0	280	197	114	74	65	44	5	0
1933	1	tuberculosis (total)	F	989	8	13	11	7	1	9	12	91																	0	0	294	207	124	84	72	48	8	0
1933	3	tuberculosis of the meninges and central nervous system	F	40	5	9	9	4	0	4	3	0																	0	0	3	1	1	1	0	0	0	0
1933	3	tuberculosis of the meninges and central nervous system	M	34	5	7	4	3	1	5	1	2																	0	0	1	1	1	2	1	0	0	0
1933	1	tuberculosis (total)	M	1292	10	12	8	8	2	11	10	44																	0	0	164	251	293	262	158	49	10	0
1933	2	tuberculosis of the respiratory system	M	1177	2	4	2	4	0	1	2	38																	0	0	151	236	281	251	149	47	9	0
1934	3	tuberculosis of the meninges and central nervous system	F	36	4	7	4	2	1	4	5	2																	0	0	1	4	1	1	0	0	0	0
1934	1	tuberculosis (total)	F	853	7	10	5	3	2	7	23	65																	0	0	270	159	109	93	64	29	7	0
1934	2	tuberculosis of the respiratory system	F	748	2	3	1	1	0	0	14	61																	0	0	257	147	93	83	54	27	5	0
1934	1	tuberculosis (total)	M	1263	6	14	2	5	4	15	12	43																	0	0	181	256	274	224	159	58	10	0
1934	2	tuberculosis of the respiratory system	M	1154	3	6	0	1	0	7	8	30																	0	0	169	244	262	210	154	51	9	0
1934	3	tuberculosis of the meninges and central nervous system	M	38	3	8	1	3	4	8	3	1																	0	0	2	1	1	2	1	0	0	0
1935	3	tuberculosis of the meninges and central nervous system	F	21	2	0	1	2	1	2	0	5																	0	0	3	3	1	0	1	0	0	0
1935	2	tuberculosis of the respiratory system	F	710	0	5	1	1	0	4	12	63																	0	0	200	144	122	65	51	37	4	1
1935	1	tuberculosis (total)	F	786	3	5	2	3	1	8	13	72																	0	0	212	156	135	70	57	42	6	1
1935	1	tuberculosis (total)	M	1175	4	7	8	2	5	5	9	34																	0	0	161	239	270	222	145	57	7	0
1935	2	tuberculosis of the respiratory system	M	1103	1	4	3	1	1	1	5	26																	0	0	155	230	262	215	140	52	7	0
1935	3	tuberculosis of the meninges and central nervous system	M	30	3	3	4	0	3	2	1	2																	0	0	0	4	2	1	4	1	0	0
1936	3	tuberculosis of the meninges and central nervous system	F	24	3	2	3	0	0	3	0	0	2	1	2	2	2	1	1	1	0	1	0	0	0	0	0	0	0	0
1936	2	tuberculosis of the respiratory system	F	687	4	1	5	1	1	5	11	50	96	108	69	54	49	47	31	43	52	27	17	9	4	1	2	0	0	0
1936	1	tuberculosis (total)	F	771	8	4	8	2	1	9	15	52	102	111	77	60	57	58	36	48	56	30	18	12	4	1	2	0	0	0
1936	3	tuberculosis of the meninges and central nervous system	M	30	1	3	5	4	3	2	2	1	0	2	1	1	0	0	3	1	0	0	0	1	0	0	0	0	0	0
1936	2	tuberculosis of the respiratory system	M	1046	2	4	2	0	1	3	1	16	54	73	91	112	116	117	128	103	99	54	48	14	6	2	0	0	0	0
1936	1	tuberculosis (total)	M	1127	6	7	8	4	4	5	4	20	56	78	93	119	125	118	133	107	107	58	49	16	7	3	0	0	0	0
1937	3	tuberculosis of the meninges and central nervous system	F	18	5	3	2	0	0	2	1	2	1	0	0	1	0	1	0	0	0	0	0	0	0	0	0	0	0	0
1937	2	tuberculosis of the respiratory system	F	660	3	2	0	2	0	1	20	42	89	88	78	61	51	43	37	36	39	26	22	13	4	3	0	0	0	0
1937	1	tuberculosis (total)	F	712	8	6	2	3	1	3	21	49	93	91	80	64	55	46	37	40	43	27	23	13	4	3	0	0	0	0
1937	1	tuberculosis (total)	M	1175	3	10	1	1	3	5	12	24	63	79	86	118	145	147	154	103	97	55	40	20	5	4	0	0	0	0
1937	3	tuberculosis of the meninges and central nervous system	M	27	0	3	0	0	1	3	6	3	4	1	1	0	1	0	3	1	0	0	0	0	0	0	0	0	0	0
1937	2	tuberculosis of the respiratory system	M	1101	3	5	1	1	1	2	4	21	58	74	82	113	138	144	143	98	93	55	37	19	5	4	0	0	0	0
1938	1	tuberculosis (total)	F	621	4	5	4	0	2	3	10	47	91	86	50	61	42	37	36	39	34	31	18	15	5	0	0	1	0	0
1938	3	tuberculosis of the meninges and central nervous system	F	18	1	2	2	0	2	1	4	2	1	0	0	2	0	0	1	0	0	0	0	0	0	0	0	0	0	0
1938	2	tuberculosis of the respiratory system	F	550	2	3	2	0	0	1	4	44	84	80	48	57	38	32	30	34	28	26	16	15	5	0	0	1	0	0
1938	1	tuberculosis (total)	M	1054	3	6	5	3	0	12	9	27	48	73	73	97	111	123	110	122	97	61	47	18	9	0	0	0	0	0
1938	2	tuberculosis of the respiratory system	M	986	2	2	1	1	0	6	5	24	44	70	69	92	106	119	104	116	93	60	45	18	9	0	0	0	0	0
1938	3	tuberculosis of the meninges and central nervous system	M	22	1	4	3	2	0	4	1	1	2	1	0	0	0	1	1	1	0	0	0	0	0	0	0	0	0	0
1939	1	tuberculosis (total)	F	569	2	4	4	1	0	3	5	35	73	82	63	41	49	37	30	34	36	31	18	13	7	1	0	0	0	0
1939	2	tuberculosis of the respiratory system	F	527	2	3	2	0	0	2	3	33	71	80	60	40	44	37	27	30	31	26	18	11	6	1	0	0	0	0
1939	3	tuberculosis of the meninges and central nervous system	F	11	0	1	2	1	0	0	2	0	1	1	0	1	1	0	1	0	0	0	0	0	0	0	0	0	0	0
1939	2	tuberculosis of the respiratory system	M	978	5	4	0	0	2	1	6	23	37	73	71	82	115	128	120	98	76	68	41	16	9	3	0	0	0	0
1939	3	tuberculosis of the meninges and central nervous system	M	18	2	1	0	2	1	3	2	1	0	0	1	2	0	0	0	1	1	0	0	0	1	0	0	0	0	0
1939	1	tuberculosis (total)	M	1033	7	5	0	2	3	4	8	27	37	78	76	89	121	130	121	100	79	73	42	17	10	4	0	0	0	0
1940	2	tuberculosis of the respiratory system (including the bronchial and mediastinal lymph nodes)	F	487	1	3	1	2	0	0	7	40	57	68	62	29	34	34	36	15	37	21	23	13	3	1	0	0	0	0
1940	1	tuberculosis (total)	F	543	2	7	4	3	1	2	8	43	61	72	66	33	37	37	39	20	42	22	25	13	5	1	0	0	0	0
1940	2.1	with mention of occupational disease of the lungs [subset of resp - 13a]	F	1	0	0	0	0	0	0	0	0	0	0	0	0	0	1	0	0	0	0	0	0	0	0	0	0	0	0
1940	3	tuberculosis of the meninges and central nervous system	F	20	1	4	3	1	1	2	1	1	2	1	0	0	0	0	1	1	0	0	1	0	0	0	0	0	0	0
1940	1	tuberculosis (total)	M	1055	6	4	2	3	0	3	5	17	48	77	73	93	117	137	120	106	94	75	39	23	8	3	2	0	0	0
1940	2.1	with mention of occupational disease of the lungs [subset of resp - 13a]	M	13	0	0	0	0	0	0	0	0	0	0	0	2	0	2	1	2	2	4	0	0	0	0	0	0	0	0
1940	3	tuberculosis of the meninges and central nervous system	M	14	1	2	0	2	0	1	1	0	0	2	0	1	0	2	0	0	1	1	0	0	0	0	0	0	0	0
1940	2	tuberculosis of the respiratory system (including the bronchial and mediastinal lymph nodes)	M	997	5	2	2	0	0	2	4	14	46	69	66	89	114	132	117	100	91	74	37	20	8	3	2	0	0	0
1941	3	tuberculosis of the meninges and central nervous system	F	9	0	2	2	0	0	1	0	1	0	1	1	0	1	0	0	0	0	0	0	0	0	0	0	0	0	0
1941	2.1	with mention of occupational disease of the lungs [subset of resp - 13a]	F	0	0	0	0	0	0	0	0	0	0	0	0	0	0	0	0	0	0	0	0	0	0	0	0	0	0	0
1941	1	tuberculosis (total)	F	570	2	4	4	0	0	1	1	35	73	71	74	56	39	33	38	29	35	26	26	9	11	2	1	0	0	0
1941	2	tuberculosis of the respiratory system (including the bronchial and mediastinal lymph nodes)	F	518	2	2	2	0	0	0	1	30	70	67	69	55	34	27	32	28	28	25	25	9	10	1	1	0	0	0
1941	3	tuberculosis of the meninges and central nervous system	M	26	2	4	3	0	0	4	3	0	1	0	0	1	5	1	1	0	1	0	0	0	0	0	0	0	0	0
1941	1	tuberculosis (total)	M	1063	4	5	4	0	1	8	7	21	49	60	84	91	118	126	139	99	92	77	43	21	9	4	1	0	0	0
1941	2.1	with mention of occupational disease of the lungs [subset of resp - 13a]	M	21	0	0	0	0	0	0	0	0	0	0	0	3	1	1	2	4	5	2	2	1	0	0	0	0	0	0
1941	2	tuberculosis of the respiratory system (including the bronchial and mediastinal lymph nodes)	M	1003	2	0	1	0	1	2	1	20	45	59	82	88	113	121	132	98	88	75	42	19	9	4	1	0	0	0
1942	3	tuberculosis of the meninges and central nervous system	F	14	0	1	3	0	1	2	1	0	1	0	0	3	1	0	1	0	0	0	0	0	0	0	0	0	0	0
1942	2.1	with mention of occupational disease of the lungs [subset of resp - 13a]	F	0	0	0	0	0	0	0	0	0	0	0	0	0	0	0	0	0	0	0	0	0	0	0	0	0	0	0
1942	1	tuberculosis (total)	F	513	2	4	3	1	2	3	9	25	62	67	47	53	35	30	28	33	28	32	24	16	7	1	1	0	0	0
1942	2	tuberculosis of the respiratory system (including the bronchial and mediastinal lymph nodes)	F	456	2	3	0	1	1	1	7	24	58	64	45	49	29	25	25	29	27	23	20	15	7	1	0	0	0	0
1942	2.1	with mention of occupational disease of the lungs [subset of resp - 13a]	M	16	0	0	0	0	0	0	0	0	0	0	0	3	1	0	2	3	1	2	2	2	0	0	0	0	0	0
1942	1	tuberculosis (total)	M	1106	1	3	0	4	3	2	5	18	41	70	88	101	125	145	126	135	93	72	42	24	7	1	0	0	0	0
1942	2	tuberculosis of the respiratory system (including the bronchial and mediastinal lymph nodes)	M	1045	0	1	0	4	1	0	2	15	39	68	86	98	120	136	122	130	88	66	41	21	6	1	0	0	0	0
1942	3	tuberculosis of the meninges and central nervous system	M	15	1	2	0	0	2	2	1	0	1	0	0	0	1	3	1	0	0	1	0	0	0	0	0	0	0	0
1943	2	tuberculosis of the respiratory system (including the bronchial and mediastinal lymph nodes)	F	562	1	4	0	2	0	1	9	37	77	82	59	49	48	45	37	31	22	20	23	13	1	1	0	0	0	0
1943	2.1	with mention of occupational disease of the lungs [subset of resp - 13a]	F	0	0	0	0	0	0	0	0	0	0	0	0	0	0	0	0	0	0	0	0	0	0	0	0	0	0	0
1943	3	tuberculosis of the meninges and central nervous system	F	11	4	1	1	0	0	0	0	1	3	0	0	1	0	0	0	0	0	0	0	0	0	0	0	0	0	0
1943	1	tuberculosis (total)	F	616	6	5	1	2	0	1	11	39	83	86	64	55	51	49	39	31	27	23	26	13	1	3	0	0	0	0
1943	1	tuberculosis (total)	M	1190	5	7	4	3	0	5	5	20	43	59	70	95	124	147	162	143	121	84	57	21	14	1	0	0	0	0
1943	3	tuberculosis of the meninges and central nervous system	M	15	1	4	1	1	0	1	2	0	2	3	0	0	0	0	0	0	0	0	0	0	0	0	0	0	0	0
1943	2	tuberculosis of the respiratory system (including the bronchial and mediastinal lymph nodes)	M	1135	4	2	3	1	0	4	3	19	41	55	67	93	121	143	159	137	118	79	54	19	13	0	0	0	0	0
1943	2.1	with mention of occupational disease of the lungs [subset of resp - 13a]	M	12	0	0	0	0	0	0	0	0	0	0	0	0	0	2	1	5	3	1	0	0	0	0	0	0	0	0
1944	1	tuberculosis (total)	F	548	0	2	5	0	0	5	2	26	72	88	61	55	47	37	31	32	22	29	16	6	7	5	0	0	0	0
1944	2	tuberculosis of the respiratory system (including the bronchial and mediastinal lymph nodes)	F	514	0	1	2	0	0	2	2	24	69	87	60	52	47	32	27	30	21	26	16	6	5	5	0	0	0	0
1944	3	tuberculosis of the meninges and central nervous system	F	8	0	1	2	0	0	2	0	1	0	0	0	0	0	1	1	0	0	0	0	0	0	0	0	0	0	0
1944	2.1	with mention of occupational disease of the lungs [subset of resp - 13a]	F	0	0	0	0	0	0	0	0	0	0	0	0	0	0	0	0	0	0	0	0	0	0	0	0	0	0	0
1944	3	tuberculosis of the meninges and central nervous system	M	22	3	4	4	0	1	1	0	1	1	2	1	2	0	1	0	1	0	0	0	0	0	0	0	0	0	0
1944	2.1	with mention of occupational disease of the lungs [subset of resp - 13a]	M	14	0	0	0	0	0	0	0	0	0	0	0	0	0	1	3	3	4	0	3	0	0	0	0	0	0	0
1944	1	tuberculosis (total)	M	1148	5	5	6	2	1	2	4	23	50	49	74	88	113	151	138	119	122	99	52	27	12	4	1	1	0	0
1944	2	tuberculosis of the respiratory system (including the bronchial and mediastinal lymph nodes)	M	1098	2	1	2	1	0	1	4	21	46	45	72	85	112	124	135	118	119	97	50	26	12	4	0	1	0	0
1945	3	tuberculosis of the meninges and central nervous system	F	7	2	0	0	0	0	0	1	0	1	0	0	0	1	1	1	0	0	0	0	0	0	0	0	0	0	0
1945	1	tuberculosis (total)	F	517	4	4	3	0	1	1	4	21	62	74	67	42	44	32	30	31	29	21	25	16	5	1	0	0	0	0
1945	2	tuberculosis of the respiratory system (including the bronchial and mediastinal lymph nodes)	F	485	2	4	3	0	0	1	3	20	60	72	66	41	38	28	28	27	26	19	25	16	5	1	0	0	0	0
1945	2.1	with mention of occupational disease of the lungs [subset of resp - 13a]	F	0	0	0	0	0	0	0	0	0	0	0	0	0	0	0	0	0	0	0	0	0	0	0	0	0	0	0
1945	2	tuberculosis of the respiratory system (including the bronchial and mediastinal lymph nodes)	M	1072	2	2	5	1	2	1	2	13	36	48	53	81	119	155	132	138	107	84	43	31	12	4	1	0	0	0
1945	1	tuberculosis (total)	M	1119	3	4	5	4	2	3	3	15	38	50	56	84	122	159	134	144	111	86	47	32	12	4	1	0	0	0
1945	3	tuberculosis of the meninges and central nervous system	M	13	1	2	0	1	0	2	1	2	0	0	1	1	0	2	0	0	0	0	0	0	0	0	0	0	0	0
1945	2.1	with mention of occupational disease of the lungs [subset of resp - 13a]	M	9	0	0	0	0	0	0	0	0	0	0	0	0	0	1	0	4	1	2	1	0	0	0	0	0	0	0
1946	2	tuberculosis of the respiratory system (including the bronchial and mediastinal lymph nodes)	F	496	3	4	3	0	1	3	6	27	51	63	60	36	38	41	24	34	22	26	18	24	11	1	0	0	0	0
1946	1	tuberculosis (total)	F	541	4	7	3	2	2	6	8	29	55	65	63	39	39	43	29	37	24	27	19	27	12	1	0	0	0	0
1946	3	tuberculosis of the meninges and central nervous system	F	14	1	3	0	1	0	1	1	1	2	1	1	0	0	0	0	0	1	1	0	0	0	0	0	0	0	0
1946	2.1	with mention of occupational disease of the lungs [subset of resp - 13a]	F	0	0	0	0	0	0	0	0	0	0	0	0	0	0	0	0	0	0	0	0	0	0	0	0	0	0	0
1946	1	tuberculosis (total)	M	1133	2	5	2	3	1	6	4	22	28	50	65	89	104	152	149	135	119	84	54	40	15	2	1	1	0	0
1946	2	tuberculosis of the respiratory system (including the bronchial and mediastinal lymph nodes)	M	1096	1	3	1	1	0	3	4	20	28	49	64	87	101	149	146	132	117	81	52	39	14	2	1	1	0	0
1946	3	tuberculosis of the meninges and central nervous system	M	14	1	2	0	2	1	3	0	0	0	1	1	0	0	2	1	0	0	0	0	0	0	0	0	0	0	0
1946	2.1	with mention of occupational disease of the lungs [subset of resp - 13a]	M	12	0	0	0	0	0	0	0	0	0	0	0	0	2	1	3	0	1	5	0	0	0	0	0	0	0	0
1947	3	tuberculosis of the meninges and central nervous system	F	11	1	0	0	1	0	1	2	1	1	1	2	0	0	1	0	0	0	0	0	0	0	0	0	0	0	0
1947	2.1	with mention of occupational disease of the lungs [subset of resp - 13a]	F	0	0	0	0	0	0	0	0	0	0	0	0	0	0	0	0	0	0	0	0	0	0	0	0	0	0	0
1947	1	tuberculosis (total)	F	491	2	1	0	1	1	1	5	23	47	66	45	55	44	35	35	28	30	21	24	15	9	2	1	0	0	0
1947	2	tuberculosis of the respiratory system (including the bronchial and mediastinal lymph nodes)	F	444	1	1	0	0	1	0	3	20	43	64	41	52	40	32	33	24	28	19	20	11	9	1	1	0	0	0
1947	3	tuberculosis of the meninges and central nervous system	M	6	0	2	1	1	0	0	0	0	0	0	1	0	0	0	0	0	1	0	0	0	0	0	0	0	0	0
1947	2	tuberculosis of the respiratory system (including the bronchial and mediastinal lymph nodes)	M	1051	3	0	1	1	1	0	2	10	29	47	60	84	112	127	121	147	100	89	65	29	19	4	0	0	0	0
1947	1	tuberculosis (total)	M	1093	3	2	2	2	1	1	2	12	31	47	64	86	114	130	124	151	103	92	72	30	20	4	0	0	0	0
1947	2.1	with mention of occupational disease of the lungs [subset of resp - 13a]	M	9	0	0	0	0	0	0	0	0	0	0	0	0	0	0	0	2	3	1	1	1	1	0	0	0	0	0
1948	2	tuberculosis of the respiratory system (including the bronchial and mediastinal lymph nodes)	F	337	2	1	2	1	0	2	1	8	24	35	41	33	33	24	23	27	14	31	14	14	6	1	0	0	0	0
1948	1	tuberculosis (total)	F	378	3	4	4	1	0	4	2	8	29	36	44	37	34	26	23	31	16	36	17	14	7	1	1	0	0	0
1948	3	tuberculosis of the meninges and central nervous system	F	13	1	3	0	0	0	2	1	0	3	0	1	0	1	0	0	0	1	0	0	0	0	0	0	0	0	0
1948	2.1	with mention of occupational disease of the lungs [subset of resp - 13a]	F	0	0	0	0	0	0	0	0	0	0	0	0	0	0	0	0	0	0	0	0	0	0	0	0	0	0	0
1948	2.1	with mention of occupational disease of the lungs [subset of resp - 13a]	M	12	0	0	0	0	0	0	0	0	0	0	0	0	0	0	1	2	5	2	1	1	0	0	0	0	0	0
1948	2	tuberculosis of the respiratory system (including the bronchial and mediastinal lymph nodes)	M	942	1	3	2	0	0	0	1	12	15	42	47	53	85	116	131	120	114	90	61	27	14	7	1	0	0	0
1948	3	tuberculosis of the meninges and central nervous system	M	12	0	0	1	3	0	0	1	1	0	0	1	1	1	1	0	2	0	0	0	0	0	0	0	0	0	0
1948	1	tuberculosis (total)	M	983	2	3	3	3	0	0	2	13	15	43	49	57	87	117	137	123	120	91	66	30	14	7	1	0	0	0
1949	3	tuberculosis of meninges and central nervous system	F	12	0	2	0	0	0	0	1	1	0	3	1	1	1	0	1	0	1	0	0	0	0	0	0	0	0	0
1949	1	tuberculosis (total)	F	285	1	4	0	0	0	1	3	7	24	29	26	22	21	25	16	20	23	25	16	7	9	4	1	0	0	1
1949	2	tuberculosis of the respiratory system [total of 8 separate categories]	F	258	1	1	0	0	0	1	2	6	23	26	22	21	19	25	14	18	20	22	16	7	8	4	1	0	0	1
1949	2.1	respiratory tuberculosis with mention of occupational disease of the lungs [one of 8 resp tb categories]	F	0	0	0	0	0	0	0	0	0	0	0	0	0	0	0	0	0	0	0	0	0	0	0	0	0	0	0
1949	2	tuberculosis of the respiratory system [total of 8 separate categories]	M	806	1	1	2	2	1	1	0	4	10	24	37	66	70	84	104	107	102	89	56	30	12	3	0	0	0	0
1949	2.1	respiratory tuberculosis with mention of occupational disease of the lungs [one of 8 resp tb categories]	M	14	0	0	0	0	0	0	0	0	0	0	0	0	1	0	1	3	3	4	2	0	0	0	0	0	0	0
1949	3	tuberculosis of meninges and central nervous system	M	11	0	3	1	2	1	1	0	0	0	0	0	0	0	0	1	1	1	0	0	0	0	0	0	0	0	0
1949	1	tuberculosis (total)	M	838	2	5	3	4	3	2	0	4	10	27	37	68	72	86	107	109	107	90	57	30	12	3	0	0	0	0
1950	3	tuberculosis of meninges and central nervous system	F	6	0	0	0	2	0	1	0	0	1	0	1	0	0	0	0	0	0	0	0	1	0	0	0	0	0	0
1950	1	tuberculosis (total)	F	290	0	0	1	4	0	3	1	8	22	35	36	29	21	20	19	18	17	24	13	10	7	1	1	0	0	0
1950	2.1	respiratory tuberculosis with mention of occupational disease of the lungs [one of 8 resp tb categories]	F	0	0	0	0	0	0	0	0	0	0	0	0	0	0	0	0	0	0	0	0	0	0	0	0	0	0	0
1950	2	tuberculosis of the respiratory system [total of 8 separate categories]	F	270	0	0	1	2	0	2	1	7	21	33	33	29	19	20	17	17	17	22	13	8	6	1	1	0	0	0
1950	1	tuberculosis (total)	M	715	2	2	1	0	3	2	0	2	11	12	32	48	56	76	92	85	93	87	55	36	13	6	1	0	0	0
1950	2.1	respiratory tuberculosis with mention of occupational disease of the lungs [one of 8 resp tb categories]	M	9	0	0	0	0	0	0	0	0	0	0	0	0	0	1	0	2	3	2	1	0	0	0	0	0	0	0
1950	3	tuberculosis of meninges and central nervous system	M	12	1	0	1	0	2	1	0	0	1	1	1	0	0	1	0	0	2	1	0	0	0	0	0	0	0	0
1950	2	tuberculosis of the respiratory system [total of 8 separate categories]	M	678	1	1	0	0	1	1	0	2	8	10	31	47	55	72	90	83	88	84	51	35	11	6	1	0	0	0
